# Supplementary material for: Carnosinase-1 Knock-Out Reduces Kidney Fibrosis in Type-1 Diabetic Mice on High Fat Diet
Source: Antioxidants (Basel). 2023 Jun 14;12(6):1270. doi: 10.3390/antiox12061270 (PMC10295340; doi:10.3390/antiox12061270)
Supplement: Supplementary file 1 [file antioxidants-12-01270-s001.zip]

Archive with 4 entries (4 files):
- Suppl. figures 18-4-23.pptx
- Suppl. Table 9.pdf
- Suppl. Tables 1-8.pdf
- Suppl. Tables 10-13.pdf
